# Supplementary material for: Development and Characterization of Biocomposite Films Based on Polysaccharides Derived from Okra Plant Waste for Food Packaging Application
Source: Polymers (Basel). 2022 Nov 12;14(22):4884. doi: 10.3390/polym14224884 (PMC9692357; doi:10.3390/polym14224884)
Supplement: Supplementary file 1 [file polymers-14-04884-s001.zip]

Archive with 1 entries (1 files):
- polymers-2022644-supplementary.pdf
